# Supplementary material for: Volatiles of fungal cultivars act as cues for host-selection in the fungus-farming ambrosia beetle Xylosandrus germanus
Source: Front Microbiol. 2023 Apr 14;14:1151078. doi: 10.3389/fmicb.2023.1151078 (PMC10140376; doi:10.3389/fmicb.2023.1151078)
Supplement: Supplementary file 1 [file Table_1.xlsx]

## Sheet: Tabelle1
	Compound	F-value		Acremonium - Ambrosiella	Cladosporium - Ambrosiella	Cladosporium - Acremonium
				p-values for posthoc test
	Esters
	Acetic acid propyl ester	1.64391e-11
	Propanoic acid, 2-methyl-, ethyl ester
	Acetic acid, 2-methylpropyl ester
	Butanoic acid, 3-methyl-, methyl ester
	Butanoic acid, ethyl ester
	2-Butenoic acid, 3-methyl-, methyl ester
	Butanoic acid, 2-methyl-, ethyl ester
	Butanoic acid, 3-methyl-, ethyl ester
	Butanoic acid, 2-methyl-
	1-Butanol, 3-methyl-, acetate
	Pentanoic acid, 3-methyl-, methyl ester
	Propanoic acid, 2-methyl-, 2-methylpropyl ester
	2-Butenic acid, 2-methyl-, ethyl ester
	Propanoic acid, 2-hydroxy-, butyl ester
	Butanoic acid, 3-methyl-, propyl ester
	Pentanoic acid, 2-hydroxy-4-methyl-, methyl ester
	Propanoic acid, pentyl ester
	Butanoic acid, 2-methyl-, 2-methylpropyl ester
	Butanoic acid, 3-methyl-, 2-methylpropyl ester
	Isobutyl isopentanoic acid ester
	Benzoic acid, methyl ester
	Benzoic acid, ethyl ester
	Acetic acid, 2-phenylethyl ester
	Butanoic acid, 3-methyl-, 3-methyl-3-butenyl ester
	2-Methyl-2-butenoic acid, isopentyl ester
	Methyl Phenylacetate
	Decenyl acetate
	Alcohol
	1-Butanol, 3-methyl-			521±96	19±3
	Geosmin			0.1±0.0	0.0±0.0
	Globulol				7.9±2.1
	Monoterpenoid
	α-Pinene			5.7±10.3	7±18	40±66
	β-Pinene				2.2±0.6
	Limonene				1.7±0.4
	β-Phellandrene				6.6±1.0	0.1±0.1
	Verbenol			0.5±0.9	0.2±0.3	0.1±0.1
	Verbenone			1.1±2.3
	Limonene oxide				0.2±0.0
	Sesquiterpenoid
	Sativene			0.1±0.0	4.2±0.3	0.04±0.02
	Isolongifolene			0.7±0.4	49±5	0.1±0.0
	β-Caryophyllene				118±5
	α-Chamigrene				0.9±0.2	0.0±0.0
	α-Copaene			0.1±0.5	0.1±0.1	0.0±0.1
	Widdrol				0.2±0.1
	Caryophyllene oxide				0.4±0.1
	Others
	2-deuterio-6-ethoxycarbonylpurine			0.7±0.2
	Dodecane, 2,6,11-trimethyl-				16.0±2.0	7±8
	Benzaldehyde, 2,5-dimethyl-				4.4±0.8

## Sheet: Tabelle2
Supplemental Table S2. Statistical of VOC release from Petri dishes with the different fungi (see Table 1, main text)
	Chi-Quadrat	DF	Probabil..>Chi-Quadrat		Comparison	Rank difference	Z	Probability	Significance
Acetic acid propyl ester	16.64	2	0.000243596		Ambrosiella Acremonium	14	3.9598	0.00022504	1
					Ambrosiella Cladosporium	10	2.82843	0.01403	1
					Acremonium Cladosporium	-4	-1.13137	0.7737	0
Butanoic acid, 2-methyl-	20.3413	2	3.82777e-05		Ambrosiella Acremonium	8.5	2.46945	0.0406	1
					Ambrosiella Cladosporium	15.5	4.50311	2.009e-05	1
					Acremonium Cladosporium	7	2.03366	0.12596	0
Propanoic acid, 2-hydroxy-, butyl ester	16.2688	2	0.000293272		Ambrosiella Acremonium	10.5625	3.01052	0.00782	1
					Ambrosiella Cladosporium	13.4375	3.82995	0.000384505	1
					Acremonium Cladosporium	2.875	0.81943	1	0
Pentanoic acid, 2-hydroxy-4-methyl-, methyl ester	15.86	2	0.000359786		Ambrosiella Acremonium	10.75	3.04056	0.00708	1
					Ambrosiella Cladosporium	13.25	3.74767	0.000535463	1
					Acremonium Cladosporium	2.5	0.70711	1	0
Propanoic acid, pentyl ester	18.24	2	0.000109455		Ambrosiella Acremonium	15	4.24264	6.62715e-05	1
					Ambrosiella Cladosporium	9	2.54558	0.03273	1
					Acremonium Cladosporium	-6	-1.69706	0.26906	0
Isobutyl isopentanoic acid ester	15.765	2	0.000377289		Ambrosiella Acremonium	13.125	3.71231	0.000616127	1
					Ambrosiella Cladosporium	10.875	3.07591	0.0063	1
					Acremonium Cladosporium	-2.25	-0.6364	1	0
Benzoic acid, methyl ester	16.2758	2	0.000292256		Ambrosiella Acremonium	10.375	2.94089	0.00982	1
					Ambrosiella Cladosporium	13.625	3.86214	0.000337198	1
					Acremonium Cladosporium	3.25	0.92124	1	0
Benzoic acid, ethyl ester	18.9961	2	7.49979e-05		Ambrosiella Acremonium	9.125	2.65102	0.02407	1
					Ambrosiella Cladosporium	14.875	4.32153	4.64851e-05	1
					Acremonium Cladosporium	5.75	1.67051	0.28446	0
1-Butanol, 3-methyl- (impure)	21.2563	2	2.42242e-05		Ambrosiella Acremonium	8	2.30523	0.06346	0
					Ambrosiella Cladosporium	16	4.61046	1.20535e-05	1
					Acremonium Cladosporium	8	2.30523	0.06346	0
Butanoic acid, 3-methyl-, methyl ester	21.8074	2	1.839e-05		Ambrosiella Acremonium	12	4.0442	0.000157506	1
					Ambrosiella Cladosporium	12	4.0442	0.000157506	1
					Acremonium Cladosporium	0	0	1	0
2-Butenoic acid, 3-methyl-, methyl ester	21.8074	2	1.839e-05		Ambrosiella Acremonium	12	4.0442	0.000157506	1
					Ambrosiella Cladosporium	12	4.0442	0.000157506	1
					Acremonium Cladosporium	0	0	1	0
Pentanoic acid, 3-methyl-, methyl ester	21.8074	2	1.839e-05		Ambrosiella Acremonium	12	4.0442	0.000157506	1
					Ambrosiella Cladosporium	12	4.0442	0.000157506	1
					Acremonium Cladosporium	0	0	1	0
Methyl Phenylacetate	21.8074	2	1.839e-05		Ambrosiella Acremonium	12	4.0442	0.000157506	1
					Ambrosiella Cladosporium	12	4.0442	0.000157506	1
					Acremonium Cladosporium	0	0	1	0
2-deuterio-6-ethoxycarbonylpurine	21.8074	2	1.839e-05		Ambrosiella Acremonium	12	4.0442	0.000157506	1
					Ambrosiella Cladosporium	12	4.0442	0.000157506	1
					Acremonium Cladosporium	0	0	1	0
Propanoic acid, 2-methyl-, ethyl ester	21.8074	2	1.839e-05		Ambrosiella Acremonium	12	4.0442	0.000157506	1
					Ambrosiella Cladosporium	12	4.0442	0.000157506	1
					Acremonium Cladosporium	0	0	1	0
Acetic acid, 2-methylpropyl ester	21.8074	2	1.839e-05		Ambrosiella Acremonium	12	4.0442	0.000157506	1
					Ambrosiella Cladosporium	12	4.0442	0.000157506	1
					Acremonium Cladosporium	0	0	1	0
Butanoic acid, ethyl ester	21.8074	2	1.839e-05		Ambrosiella Acremonium	12	4.0442	0.000157506	1
					Ambrosiella Cladosporium	12	4.0442	0.000157506	1
					Acremonium Cladosporium	0	0	1	0
Butanoic acid, 2-methyl-, ethyl ester	21.2563	2	2.42242e-05		Ambrosiella Acremonium	8	2.30523	0.06346	0
					Ambrosiella Cladosporium	16	4.61046	1.20535e-05	1
					Acremonium Cladosporium	8	2.30523	0.06346	0
Butanoic acid, 3-methyl-, ethyl ester	21.2563	2	2.42242e-05		Ambrosiella Acremonium	8	2.30523	0.06346	0
					Ambrosiella Cladosporium	16	4.61046	1.20535e-05	1
					Acremonium Cladosporium	8	2.30523	0.06346	0
1-Butanol, 3-methyl-, acetate JK	21.8074	2	1.839e-05		Ambrosiella Acremonium	12	4.0442	0.000157506	1
					Ambrosiella Cladosporium	12	4.0442	0.000157506	1
					Acremonium Cladosporium	0	0	1	0
Propanoic acid, 2-methyl-, 2-methylpropyl ester	21.8074	2	1.839e-05		Ambrosiella Acremonium	12	4.0442	0.000157506	1
					Ambrosiella Cladosporium	12	4.0442	0.000157506	1
					Acremonium Cladosporium	0	0	1	0
2-Butenic acid, 2-methyl-, ethyl ester	17.335	2	0.000172085		Ambrosiella Acremonium	14.3125	4.07934	0.000135489	1
					Ambrosiella Cladosporium	9.6875	2.76113	0.01728	1
					Acremonium Cladosporium	-4.625	-1.31822	0.56229	0
Butanoic acid, 3-methyl-, propyl ester	21.8074	2	1.839e-05		Ambrosiella Acremonium	12	4.0442	0.000157506	1
					Ambrosiella Cladosporium	12	4.0442	0.000157506	1
					Acremonium Cladosporium	0	0	1	0
Butanoic acid, 2-methyl-, 2-methylpropyl ester	15.6408	2	0.000401457		Ambrosiella Acremonium	5.75	1.64651	0.29897	0
					Ambrosiella Cladosporium	13.75	3.93732	0.000247195	1
					Acremonium Cladosporium	8	2.2908	0.06592	0
Butanoic acid, 3-methyl-, 2-methylpropyl ester	17.36	2	0.000169951		Ambrosiella Acremonium	9.5	2.68701	0.02163	1
					Ambrosiella Cladosporium	14.5	4.10122	0.000123294	1
					Acremonium Cladosporium	5	1.41421	0.4719	0
Limonene	20.48	2	3.57128e-05		Ambrosiella Acremonium	-16	-4.52548	1.80773e-05	1
					Ambrosiella Cladosporium	-8	-2.26274	0.07095	0
					Acremonium Cladosporium	8	2.26274	0.07095	0
Butanoic acid, 3-methyl-, 3-methyl-3-butenyl ester	19.1033	2	7.10837e-05		Ambrosiella Acremonium	10.5	3.23702	0.00362	1
					Ambrosiella Cladosporium	13.5	4.16188	9.46897e-05	1
					Acremonium Cladosporium	3	0.92486	1	0
2-Methyl-2-butenoic acid, isopentyl ester	21.8074	2	1.839e-05		Ambrosiella Acremonium	12	4.0442	0.000157506	1
					Ambrosiella Cladosporium	12	4.0442	0.000157506	1
					Acremonium Cladosporium	0	0	1	0
β-Pinene	20.165	2	4.18048e-05		Ambrosiella Acremonium	-8.125	-2.2981	0.06467	0
					Ambrosiella Cladosporium	7.75	2.19203	0.08513	0
					Acremonium Cladosporium	15.875	4.49013	2.13541e-05	1
β-Phellandrene	21.2563	2	2.42242e-05		Ambrosiella Acremonium	-16	-4.61046	1.20535e-05	1
					Ambrosiella Cladosporium	-8	-2.30523	0.06346	0
					Acremonium Cladosporium	8	2.30523	0.06346	0
Sativene	15.44	2	0.000443861		Ambrosiella Acremonium	-11.5	-3.25269	0.00343	1
					Ambrosiella Cladosporium	1	0.28284	1	0
					Acremonium Cladosporium	12.5	3.53553	0.00122	1
Isolongifolene	20.48	2	3.57128e-05		Ambrosiella Acremonium	-8	-2.26274	0.07095	0
					Ambrosiella Cladosporium	8	2.26274	0.07095	0
					Acremonium Cladosporium	16	4.52548	1.80773e-05	1
Benzaldehyde, 2,5-dimethyl-	21.8074	2	1.839e-05		Ambrosiella Acremonium	-12	-4.0442	0.000157506	1
					Ambrosiella Cladosporium	0	0	1	0
					Acremonium Cladosporium	12	4.0442	0.000157506	1
β-Caryophyllene	21.8074	2	1.839e-05		Ambrosiella Acremonium	-12	-4.0442	0.000157506	1
					Ambrosiella Cladosporium	0	0	1	0
					Acremonium Cladosporium	12	4.0442	0.000157506	1
α-Chamigrene	19.1961	2	6.78591e-05		Ambrosiella Acremonium	-14.5	-4.31266	4.83906e-05	1
					Ambrosiella Cladosporium	-5	-1.48712	0.41095	0
					Acremonium Cladosporium	9.5	2.82554	0.01416	1
Caryophyllene oxide	21.8074	2	1.839e-05		Ambrosiella Acremonium	-12	-4.0442	0.000157506	1
					Ambrosiella Cladosporium	0	0	1	0
					Acremonium Cladosporium	12	4.0442	0.000157506	1
Globulol	21.8074	2	1.839e-05		Ambrosiella Acremonium	-12	-4.0442	0.000157506	1
					Ambrosiella Cladosporium	0	0	1	0
					Acremonium Cladosporium	12	4.0442	0.000157506	1
Widdrol: 1H-Benzocyclohepten-7-ol, 2,3,4,4a,5,6,7,8-octahydro-1,1,4a,7-tetramethyl-, cis-	21.8074	2	1.839e-05		Ambrosiella Acremonium	-12	-4.0442	0.000157506	1
					Ambrosiella Cladosporium	0	0	1	0
					Acremonium Cladosporium	12	4.0442	0.000157506	1
α-Copaene	8.42	2	0.01485		Ambrosiella Acremonium	-10.25	-2.89914	0.01123	1
					Ambrosiella Cladosporium	-4.75	-1.3435	0.53733	0
					Acremonium Cladosporium	5.5	1.55563	0.35938	0
α-Pinene	0.465	2	0.79255		Ambrosiella Acremonium	-1.875	-0.53033	1	0
					Ambrosiella Cladosporium	-2.25	-0.6364	1	0
					Acremonium Cladosporium	-0.375	-0.10607	1	0
Verbenol	2.77726	2	0.24942		Ambrosiella Acremonium	0.125	0.03563	1	0
					Ambrosiella Cladosporium	5.125	1.46073	0.43227	0
					Acremonium Cladosporium	5	1.4251	0.46239	0
Verbenone	8.34	2	0.01545		Ambrosiella Acremonium	2.25	0.6364	1	0
					Ambrosiella Cladosporium	9.75	2.75772	0.01746	1
					Acremonium Cladosporium	7.5	2.12132	0.10168	0
Acetic acid, 2-phenylethyl ester	21.8074	2	1.839e-05		Ambrosiella Acremonium	12	4.0442	0.000157506	1
					Ambrosiella Cladosporium	12	4.0442	0.000157506	1
					Acremonium Cladosporium	0	0	1	0
Decenyl acetate	21.8074	2	1.839e-05		Ambrosiella Acremonium	-12	-4.0442	0.000157506	1
					Ambrosiella Cladosporium	0	0	1	0
					Acremonium Cladosporium	12	4.0442	0.000157506	1
Limonene oxide	21.8074	2	1.839e-05		Ambrosiella Acremonium	-12	-4.0442	0.000157506	1
					Ambrosiella Cladosporium	0	0	1	0
					Acremonium Cladosporium	12	4.0442	0.000157506	1
Geosmin	13.76	2	0.00103		Ambrosiella Acremonium	8	2.26274	0.07095	0
					Ambrosiella Cladosporium	13	3.67696	0.000708103	1
					Acremonium Cladosporium	5	1.41421	0.4719	0
