# Supplementary material for: Volatiles of fungal cultivars act as cues for host-selection in the fungus-farming ambrosia beetle Xylosandrus germanus
Source: Front Microbiol. 2023 Apr 14;14:1151078. doi: 10.3389/fmicb.2023.1151078 (PMC10140376; doi:10.3389/fmicb.2023.1151078)
Supplement: Supplementary file 2 [file Table_2.xlsx]

## Sheet: Table 2
Supplemental Table S2. Results of statistical analysis for wood samples (see Table 2)
Mann-Whitney-tests were performed with data on VOC release from wood samples. P-values are provided
for the comparisons of beetle infested wood versus non-infested wood and for fungus infected wood versus non-infected wood
Compound	RT	Beetle-Control	Fungus-Hole
	[min]	p-value
Esters
Propionic acid, 2-methyl-, ethyl ester	19.44		0.0001554
Acetic acid, 2-methylpropyl ester	20.3	0.48268	0.0003108
Butanoic acid, ethyl ester	21.86		0.00155
Butanoic acid, 2-methyl-, ethyl ester	24.76	0.00816	0.0003108
Butanoic acid, 3-methyl-, ethyl ester	25.02	0.00117	0.0001554
Formic acid, 1,1-dimethylethyl ester	25.62	0.00932	0.57374
1-Butanol, 3-methyl-, acetate	26.39	0.00216	0.0003108
Propanoic acid, 2-methyl-, 2-methylpropyl ester	28.56		0.0003108
2-Butenic acid, 2-methyl-, ethyl ester	30.02		0.0003108
Butanoic acid, 2-methyl-, 2-methylpropyl ester	33.34	0.13753	0.02067
Butanoic acid, 3-methyl-, 2-methylpropyl ester	33.51	0.36597	0.00124
2-Propenoic acid, methyl ester	38	1	0.0001554
Butanoic acid, 3-methyl-, 3-methyl-3-butenyl ester	38.38	0.05128	0.64538
Alkanes
1-Hexene, 3,4-dimethyl	23.68	0.02214	1
Octane, 2,6-dimethyl-	30.83	0.00654	0.7209
Nonane, 2-methyl-	31.39	0.00233	0.00466
Decane, 5-methyl-	33.88	0.00117	0.00109
Nonane, 2,5-dimethyl-	34.14	0.00117	0.00699
Nonane, 2,6-dimethyl-	34.32	0.00117	0.0001554
Dodecane	37.69	0.02214	0.16053
Undecane, 2-methyl-	40.02	0.00233	0.02813
Heptadecane,2,5,10,14-tetramethyl	40.36	0.1014	0.06496
Undecane, 2,4-dimethyl-	41.47	0.07343	0.2345
Undecane, 2,6-dimethyl-	41.56	0.00233	0.19487
Undecane, 4,8-dimethyl-	41.83	0.00117	0.08298
Hexadecane	42.39	0.07343	0.64538
Dodecane, 4,6-dimethyl-	42.73	0.00117	0.50536
Undecane, 4-ethyl-	42.98	0.03497	0.32821
Dodecane, 2,6,11-trimethyl-	43.35	0.83566	0.57374
Dodecane, 2,7,10-trimethyl-	43.58	0.62821	0.57374
1-Nonene, 4,6,8-trimethyl	44.25	0.00117	1
Eicosane	44.74	0.00117	0.32821
Undecane, 4,7-dimethyl-	44.96	0.00117	0.79845
Octadecane	48.08	0.00117	0.95913
Octadecane, 2-methyl-	49.43	0.00117	0.79845
Oxygenated volatiles
7-Octen-4-ol	32.28	0.36597	0.0001554
1-Hexanol, 2-ethyl-	34.67	0.03497	0.38228
Octadecane 1-(ethenyloxy)-	44.03	0.00117	0.95913
(+)-1(S)-acetoxy-7(S)-[(benzyloxy)methyl]-6(R)-2-hydroxyprop-2-yl)-7a(R)-hexahydro-3H-pyrrolizin-3-one	48.39	0.01399	0.32821
Phenol, 2,6-bis(1,1-dimethylethyl)-4-methyl-	48.56	0.00117	0.0001554
Others
α-Pinene	30.11	0.00124	0.01476
Diethyl4,4-dicyano-2,6-di(methoxyimino)-1,7-heptadioate	49.07	0.00233	0.50536
2H-2,4a-Ethanonaphthalene, 1,3,4,5,6,7-hexahydro-2,5,5-trimethyl-	46.3	0.00117	0.0001554
